# Supplementary material for: Studies of the genus Enchodelus Thorne, 1939 (Nematoda, Nordiidae) from Arctic polar deserts. 1. Species with long odontostyle: E. makarovae sp. n. and E. groenlandicus (Ditlevsen, 1927) Thorne, 1939, with an identification key to the species of the E. macrodorus group
Source: Zookeys. 2012 Jul 30;(212):1–23. doi: 10.3897/zookeys.212.3464 (PMC3428700; doi:10.3897/zookeys.212.3464)
Supplement: XML Treatment for Enchodelus groenlandicus [file zookeys.212.3464-treatment2.xml]

<!DOCTYPE tp:taxon-treatment
  PUBLIC "-//TaxonX//DTD Taxonomic Treatment Publishing DTD v0 20100105//EN" "tax-treatment-NSO.dtd">
<tp:taxon-treatment xmlns:tp="http://www.plazi.org/taxpub"><tp:treatment-meta><mixed-citation publication-type="journal"><person-group><name><surname>Elshishka</surname><given-names>Milka</given-names></name><name><surname>Lazarova</surname><given-names>Stela</given-names></name><name><surname>Peneva</surname><given-names>Vlada K.</given-names></name></person-group><article-title>Studies of the genus 
                    <italic>Enchodelus</italic> Thorne, 1939 (Nematoda, Nordiidae) from Arctic polar deserts. 1. Species with long odontostyle: 
                    <italic>E. makarovae</italic> sp. n. and 
                    <italic>E. groenlandicus</italic> (Ditlevsen, 1927) Thorne, 1939, with an identification key to the species of the 
                    <italic>E. macrodorus</italic> group
                </article-title><source>Zookeys</source><day>30</day><month>7</month><year>2012</year><volume>2012</volume><issue>212</issue><fpage>1</fpage><lpage>23</lpage><pub-id pub-id-type="doi">10.3897/zookeys.212.3464</pub-id></mixed-citation></tp:treatment-meta><tp:nomenclature><tp:taxon-name>
                        <tp:taxon-name-part taxon-name-part-type="genus">Enchodelus</tp:taxon-name-part>
                        <tp:taxon-name-part taxon-name-part-type="species">groenlandicus</tp:taxon-name-part>
                    <object-id xmlns:xlink="http://www.w3.org/1999/xlink" xlink:type="simple">http://species-id.net/wiki/Enchodelus_groenlandicus</object-id>
								</tp:taxon-name><tp:taxon-authority>(Ditlevsen, 1927) Thorne, 1939</tp:taxon-authority><xref ref-type="fig" rid="F7">Figs 7</xref><xref ref-type="fig" rid="F8"/><xref ref-type="fig" rid="F9"/><xref ref-type="fig" rid="F10"/><xref ref-type="fig" rid="F11">11</xref></tp:nomenclature><tp:treatment-sec sec-type="Material examined"><title>Material examined.</title><p>Ten females collected from Putorana Plateau, Russian Arctic (<xref ref-type="table" rid="T1">Table 1</xref>).
                    </p></tp:treatment-sec><tp:treatment-sec sec-type="Measurements"><title>Measurements.</title><p>See <xref ref-type="table" rid="T4">Table 4</xref>.
                    </p></tp:treatment-sec><tp:treatment-sec sec-type="Description"><title>Description.</title><p><italic>Female</italic>. Nematodes of medium to large size, habitus from slightly curved ventrad to open C- shape after fixation. Cuticle with fine, but distinct transverse striations, especially visible at neck and on tail regions; 4–6 µm thick at postlabial region, 3–4 µm at mid-body and 7–8 µm on tail. Lateral chord narrow, 6–9 µm wide or occupying <italic>ca</italic> 9–13 % of mid body diam. Lip region rounded, offset by a depression, 2.3–3.1 times as wide as high. Amphidial fovea cup-shaped, located at level of labial depression, occupying 65% of lip diam. Cheilostom cylindrical. Odontostyle long, 2–2.5 times longer than lip region diam. or 2.2–2.7% of total body length. Odontophore distinctly flanged, 1.1–1.3 times as long as odontostyle. Guiding ring double, located 1.4–1.6 lip region diam. from anterior end. Pharynx attains full width at 56–64% of its length from anterior end. Pharyngeal characters are presented at <xref ref-type="table" rid="T3">Table 3</xref>. Cardia rounded measuring 6–10 × 15–17 µm. Genital system amphidelphic, both branches equally and well developed, anterior 277–370 µm, posterior 287–375 µm long. Ovaries relatively large, 142–303 µm long; oocytes firstly in two or more rows, then in a single row. Anterior and posterior oviduct 119–143 µm (n=9) and 119–153 µm (n=8) long, 1.6–1.9 and 1.6–2.0 times body diam. respectively, consisting of slender part and well developed <italic>pars dilatata oviductus</italic>. Sphincter distinct. Uterus thick walled, tripartite, consisting of <!--PageBreak-->a wider proximal portion with distinct lumen, followed by a narrower median portion (43–115 µm (n=4)) and ending with a well developed spheroid <italic>pars dilatata distalis</italic>. Vagina extending inwards 42–53 <italic>μ</italic>m or 53–68 % of body diam., <italic>pars proximalis</italic> 25–30 µm × 21–22 µm,<italic> pars refringens</italic> with two trapezoid sclerotisations, with a combined width of 18–18.5μm and length 6–8 μm(n=2) <italic>pars distalis</italic> 6 µm long (n=2). Vulva a transverse slit, pre-equatorial (40–47%). Eggs observed in eight females, measuring<!--PageBreak--> 96–109 × 43–64 µm, most frequently located in <italic>pars dilatata oviductus</italic> (n=6), rarely in uterus (n=2). Prerectum 3–4.5 anal diam. long, rectum 0.8–1.0 times anal body width. Tail hemispheroid. Numerous small elongated saccate bodies observed on tail, mostly on ventral side. Hyaline part of tail 8.0–10 µm thick or 25–33 % of total tail length.
                    </p><p><italic>Male</italic>. Unknown
                    </p></tp:treatment-sec><tp:treatment-sec sec-type="Locality and plant associations"><title>Locality and plant associations.</title><p>Different types of vegetation from a polygonal polar desert on Plateau Putorana, Russian Arctic (<xref ref-type="table" rid="T1">Table 1</xref>).
                    </p></tp:treatment-sec><tp:treatment-sec sec-type="Remarks"><title>Remarks.</title><p>The data on <italic><tp:taxon-name>Enchodelus groenlandicus</tp:taxon-name></italic> geographical distribution, <italic>i.e</italic>. the original description from Disko Island, Greenland (<xref ref-type="bibr" rid="B11">Ditlevsen 1927</xref>) and recent reports from Spain, Albania and Iran (<xref ref-type="bibr" rid="B14">Guerrero et al. 2008</xref>, <xref ref-type="bibr" rid="B5">Andrássy 2009b</xref>, <xref ref-type="bibr" rid="B19">Pedram et al. 2011</xref>) indicate a disjunctive type of range. It occurs at high altitudes 950 m to 2450 m a.s.l in Southern Europe and Iran, and at high latitudes in the polar region (Putorana Plateau and Greenland), <xref ref-type="bibr" rid="B14">Guerrero et al. (2008)</xref> hypothesize that such a distribution pattern might stem from quaternary glacial events. The specimens examined generally agree well with data reported for this species, although some differences occurred: the Arctic population has somewhat shorter odontostyles (43–47 <italic>vs</italic> 44–53 µm) and a more anterior position of the vulva (40–46 <italic>vs</italic> 41.5–49.4%, see Table. 4 for details); Iranian specimens had shorter female tails (19–24 <italic>vs</italic> 28–33 <italic>μ</italic>m and c’= 0.4–0.6 <italic>vs</italic> 0.5–0.7). We consider the morphometric differences as representing intraspecific variation<!--PageBreak--><!--PageBreak--><!--PageBreak-->.
                    </p><fig id="F7" position="float" orientation="portrait"><label>Figure 7.</label><caption><p><italic><tp:taxon-name>Enchodelus groenlandicus</tp:taxon-name></italic>. <bold>A–D</bold> <italic>Female</italic> <bold>A</bold> Neck region <bold>B</bold> Anterior genital branch <bold>C, D</bold> Entire body. Scale bars: <bold>A, B</bold> 50 µm; <bold>C, D</bold> 500 µm.</p></caption><graphic xmlns:xlink="http://www.w3.org/1999/xlink" xlink:href="ZooKeys-212-001-g007.jpg" position="float" orientation="portrait" xlink:type="simple"/></fig><fig id="F8" position="float" orientation="portrait"><label>Figure 8.</label><caption><p><italic><tp:taxon-name>Enchodelus groenlandicus</tp:taxon-name></italic>. <bold>A–F</bold> <italic>Female</italic> <bold>A, C</bold> Vulval region and uterus <bold>B</bold> Vulval region <bold>D  </bold>Anterior region, lateral view <bold>E</bold> Amphidial fovea <bold>F</bold> Anterior region, ventral view. Scale bars: <bold>A–F</bold> 50 µm.</p></caption><graphic xmlns:xlink="http://www.w3.org/1999/xlink" xlink:href="ZooKeys-212-001-g008.jpg" position="float" orientation="portrait" xlink:type="simple"/></fig><fig id="F9" position="float" orientation="portrait"><label>Figure 9.</label><caption><p><italic><tp:taxon-name>Enchodelus groenlandicus</tp:taxon-name></italic>. <bold>A–E</bold> <italic>Female</italic> <bold>A–E</bold> Tail ends. Scale bars: <bold>A–E</bold> 50 µm.</p></caption><graphic xmlns:xlink="http://www.w3.org/1999/xlink" xlink:href="ZooKeys-212-001-g009.jpg" position="float" orientation="portrait" xlink:type="simple"/></fig><fig id="F10" position="float" orientation="portrait"><label>Figure 10.</label><caption><p><italic><tp:taxon-name>Enchodelus groenlandicus</tp:taxon-name></italic>. <bold>A–K</bold> <italic>Female</italic>:<bold>A, B</bold> Anterior region <bold>C, D</bold> Amphideal fovea <bold>E</bold> Entire body <bold>F–H</bold> Tail ends <bold>I</bold> Subterminal caudal pores indicated by arrows <bold>J</bold> Tail with saccate bodies <bold>K</bold> Tail in ventral view, anus marked by an arrow. Scale bars: <bold>A–D, F–K</bold> 50 µm; <bold>E</bold> 1 mm.</p></caption><graphic xmlns:xlink="http://www.w3.org/1999/xlink" xlink:href="ZooKeys-212-001-g010.jpg" position="float" orientation="portrait" xlink:type="simple"/></fig><fig id="F11" position="float" orientation="portrait"><label>Figure 11.</label><caption><p><italic><tp:taxon-name>Enchodelus groenlandicus</tp:taxon-name></italic>. <bold>A–E</bold> <italic>Female</italic>: <bold>A</bold> Pharyngeal bulb <bold>B</bold> <italic>Pars dilatata distalis uteri</italic> (arrows) <bold>C</bold> Vulval region in subventral view <bold>D, E</bold> Vulval region in lateral view. Scale bars: <bold>A–E</bold> 50 µm.</p></caption><graphic xmlns:xlink="http://www.w3.org/1999/xlink" xlink:href="ZooKeys-212-001-g011.jpg" position="float" orientation="portrait" xlink:type="simple"/></fig><table-wrap position="float" orientation="portrait" id="T4"><label>Table 4.</label><caption><p>Morphometrics for females of <italic><tp:taxon-name>Enchodelus groenlandicus</tp:taxon-name></italic> (Ditlevsen, 1927) Thorne, 1939. All measurements, unless indicated otherwise, are in µm (and in the form: mean±SD (range).</p></caption><table><tbody><tr><th rowspan="1" colspan="1">Characters
                                    </th><th rowspan="1" colspan="2">Russia – Putorana Plateau
                                    </th><th rowspan="1" colspan="1">Greenland
                                    </th><th rowspan="1" colspan="1">Spain
                                    </th><th rowspan="1" colspan="1">Albania
                                    </th><th rowspan="1" colspan="1">Iran 
                                    </th></tr><tr><th rowspan="1" colspan="1"/><th rowspan="1" colspan="2">Present study
                                    </th><th rowspan="1" colspan="1"><xref ref-type="bibr" rid="B11">Ditlevsen 1927</xref>
                                    </th><th rowspan="1" colspan="1"><xref ref-type="bibr" rid="B14">Guerrero et al. 2008</xref>
                                    </th><th rowspan="1" colspan="1"><xref ref-type="bibr" rid="B4">Andrássy 2009</xref>
                                    </th><th rowspan="1" colspan="1"><xref ref-type="bibr" rid="B19">Pedram et al. 2011</xref>
                                    </th></tr><tr><td rowspan="1" colspan="1"/><td rowspan="1" colspan="1">DB<sub>1</sub>
                                    </td><td rowspan="1" colspan="1">DB, GC, C</td><td rowspan="1" colspan="1"/><td rowspan="1" colspan="1"/><td rowspan="1" colspan="1"/><td rowspan="1" colspan="1"/></tr><tr><td rowspan="1" colspan="1">n</td><td rowspan="1" colspan="1">7</td><td rowspan="1" colspan="1">3</td><td rowspan="1" colspan="1">1*</td><td rowspan="1" colspan="1">14</td><td rowspan="1" colspan="1">2</td><td rowspan="1" colspan="1">4</td></tr><tr><td rowspan="1" colspan="1">L (mm)</td><td rowspan="1" colspan="1">1.94±0.16(1.8-2.16)</td><td rowspan="1" colspan="1">1.77, 1.70, 1.92</td><td rowspan="1" colspan="1">2.5</td><td rowspan="1" colspan="1">1.78±0.15(1.57-2.07)</td><td rowspan="1" colspan="1">1.54-1.68</td><td rowspan="1" colspan="1">1.86±0.09(1.76-1.97)</td></tr><tr><td rowspan="1" colspan="1">a</td><td rowspan="1" colspan="1">24.4±1.8(21.7-25.9)</td><td rowspan="1" colspan="1">24.3, 25.9,</td><td rowspan="1" colspan="1">25</td><td rowspan="1" colspan="1">23.4±1.6(21.3-25.3)</td><td rowspan="1" colspan="1">22-23</td><td rowspan="1" colspan="1">23.0±2.5(20.3-26.0)</td></tr><tr><td rowspan="1" colspan="1">b</td><td rowspan="1" colspan="1">5.3±0.3(5-5.6)</td><td rowspan="1" colspan="1">4.6, 4.7, 4.8</td><td rowspan="1" colspan="1">6</td><td rowspan="1" colspan="1">5.1±0.3(4.5-5.5)</td><td rowspan="1" colspan="1">4.0-4.6</td><td rowspan="1" colspan="1">5.0±0.2(4.6-5.1)</td></tr><tr><td rowspan="1" colspan="1">c</td><td rowspan="1" colspan="1">64.9±4.9(59.9-70.8)</td><td rowspan="1" colspan="1">61.5, 52.4, 62.1</td><td rowspan="1" colspan="1">50</td><td rowspan="1" colspan="1">67.5±9.2(53-83)</td><td rowspan="1" colspan="1">40-46</td><td rowspan="1" colspan="1">85.5±14.0(73-104)</td></tr><tr><td rowspan="1" colspan="1">c’</td><td rowspan="1" colspan="1">0.6±0.1(0.5-0.7)</td><td rowspan="1" colspan="1">0.6, 0.7, 0.7</td><td rowspan="1" colspan="1">0.7</td><td rowspan="1" colspan="1">0.7±0.1(0.6-0.8)</td><td rowspan="1" colspan="1">0.7-0.8</td><td rowspan="1" colspan="1">0.5±0.1(0.4-0.6)</td></tr><tr><td rowspan="1" colspan="1">V %</td><td rowspan="1" colspan="1">42.4±1.8(40-44)</td><td rowspan="1" colspan="1">46, 43, 42</td><td rowspan="1" colspan="1">43</td><td rowspan="1" colspan="1">44.2±1.9(41.6-49.4)</td><td rowspan="1" colspan="1">44-45</td><td rowspan="1" colspan="1">42.5±1.0(41.5-44.0)</td></tr><tr><td rowspan="1" colspan="1">Lip region width</td><td rowspan="1" colspan="1">19.8±0.8(19-20.5)</td><td rowspan="1" colspan="1">21, 21, 19</td><td rowspan="1" colspan="1">20</td><td rowspan="1" colspan="1">20.5±0.9(19-22)</td><td rowspan="1" colspan="1">19-20</td><td rowspan="1" colspan="1">22.5±0.5(21-23)</td></tr><tr><td rowspan="1" colspan="1">Odontostyle</td><td rowspan="1" colspan="1">46.7±0.4(46-47)</td><td rowspan="1" colspan="1">47, 44, 43</td><td rowspan="1" colspan="1">48-49</td><td rowspan="1" colspan="1">49.3±2.3(44-53)</td><td rowspan="1" colspan="1">50-51</td><td rowspan="1" colspan="1">48.5±0.5(48-49)</td></tr><tr><td rowspan="1" colspan="1">Odontophore</td><td rowspan="1" colspan="1">49±0.2(48.7-49)</td><td rowspan="1" colspan="1">50, 48, 55</td><td rowspan="1" colspan="1">49</td><td rowspan="1" colspan="1">50.4±2.9(45-55)</td><td rowspan="1" colspan="1">52-54</td><td rowspan="1" colspan="1">52±1(51-53)</td></tr><tr><td rowspan="1" colspan="1">Spear</td><td rowspan="1" colspan="1">95.6±0.3(95-96)</td><td rowspan="1" colspan="1">97.5, 93, 98</td><td rowspan="1" colspan="1">98</td><td rowspan="1" colspan="1">100±4.1(94-108)</td><td rowspan="1" colspan="1">102-106</td><td rowspan="1" colspan="1">102.5±1.0(101-103)</td></tr><tr><td rowspan="1" colspan="1">Anterior end to guiding ring</td><td rowspan="1" colspan="1">30.4±1.9(29-33)</td><td rowspan="1" colspan="1">30, 28, 30</td><td rowspan="1" colspan="1">29</td><td rowspan="1" colspan="1">32.8±2.4(27-37)</td><td rowspan="1" colspan="1">-</td><td rowspan="1" colspan="1">-</td></tr><tr><td rowspan="1" colspan="1">Neck length</td><td rowspan="1" colspan="1">376.6±12.4(361-398)</td><td rowspan="1" colspan="1">389, 361, 398</td><td rowspan="1" colspan="1">417</td><td rowspan="1" colspan="1">354±24.0(322-401)</td><td rowspan="1" colspan="1">-</td><td rowspan="1" colspan="1">377.5±19.0(350-392)</td></tr><tr><td rowspan="1" colspan="1">Width at pharynx base</td><td rowspan="1" colspan="1">68.5±3.9(65-75)</td><td rowspan="1" colspan="1">69, 60, 62</td><td rowspan="1" colspan="1">-</td><td rowspan="1" colspan="1">66.0±9.0(49-75)</td><td rowspan="1" colspan="1">-</td><td rowspan="1" colspan="1">78.5±5.0(75-82)</td></tr><tr><td rowspan="1" colspan="1">Width at mid body</td><td rowspan="1" colspan="1">79.5±4.1(75.5-83)</td><td rowspan="1" colspan="1">73, 66, 68</td><td rowspan="1" colspan="1">100</td><td rowspan="1" colspan="1">76.1±5.5(67-87)</td><td rowspan="1" colspan="1">77-80</td><td rowspan="1" colspan="1">82.0±9.5(68-89)</td></tr><tr><td rowspan="1" colspan="1">Prerectum length</td><td rowspan="1" colspan="1">185.6±10.6(178-193)</td><td rowspan="1" colspan="1">187,-, 213</td><td rowspan="1" colspan="1">50</td><td rowspan="1" colspan="1">186±36(116-252)</td><td rowspan="1" colspan="1">-</td><td rowspan="1" colspan="1">203.0±19.5(176-223)</td></tr><tr><td rowspan="1" colspan="1">Rectum length</td><td rowspan="1" colspan="1">42.1±2.5(39-44.5)</td><td rowspan="1" colspan="1">38, 46, 42</td><td rowspan="1" colspan="1">-</td><td rowspan="1" colspan="1">42.1±7.3(27-52)</td><td rowspan="1" colspan="1">-</td><td rowspan="1" colspan="1">-</td></tr><tr><td rowspan="1" colspan="1">Tail</td><td rowspan="1" colspan="1">29.9±1.7(28-32)</td><td rowspan="1" colspan="1">29, 33, 31</td><td rowspan="1" colspan="1">31</td><td rowspan="1" colspan="1">26.8±4.2(22-37)</td><td rowspan="1" colspan="1">28-30</td><td rowspan="1" colspan="1">22.0±2.5(19-24)</td></tr></tbody></table><table-wrap-foot><fn><p>*followed by <xref ref-type="bibr" rid="B14">Guerrero et al. 2008</xref>
                                </p></fn></table-wrap-foot></table-wrap><sec sec-type="Identification key to species belonging to E. macrodorus group"><title>Identification key to species belonging to <italic><tp:taxon-name>Enchodelus macrodorus</tp:taxon-name></italic> group
                        </title><table-wrap content-type="key" position="anchor" orientation="portrait"><table><tbody><tr><td rowspan="1" colspan="1">1</td><td rowspan="1" colspan="1">Odontostyle ≤ 36 µm; uterus bipartite (♀ L=1.85 mm, a=20, b=5.1, c=58, c’=0.76, V=53%, Odontostyle=36 μm; ♂ unknown) (India)</td><td rowspan="1" colspan="1"><italic><tp:taxon-name>Enchodelus distinctus</tp:taxon-name></italic> (Ahmad &amp; Jairajpuri, 1980)
                                        </td></tr><tr><td rowspan="1" colspan="1">–</td><td rowspan="1" colspan="1">Odontostyle ≥37 µm; uterus tripartite</td><td rowspan="1" colspan="1">2</td></tr><tr><td rowspan="1" colspan="1">2</td><td rowspan="1" colspan="1">Lip region separated by constriction</td><td rowspan="1" colspan="1">3</td></tr><tr><td rowspan="1" colspan="1">–</td><td rowspan="1" colspan="1">Lip region separated by depression</td><td rowspan="1" colspan="1">4</td></tr><tr><td rowspan="1" colspan="1">3</td><td rowspan="1" colspan="1">Body long (&gt;1.6 mm) (♀ L=1.8–2.38 mm, a=21–34, b=4.8–6.1, c=54–92, c’=0.6–0.9, V=44–50%, Odontostyle=38–45 µm; ♂ L=1.66–2.21mm a=24.4–32.7, b=5.1–5.9, c=53.2–68, c’=0.7–0.8, Odontostyle=27.5–40 µm, Spicules= 56–70 µm) (Romania, Spain)</td><td rowspan="1" colspan="1"><italic><tp:taxon-name>Enchodelus saxifragae</tp:taxon-name></italic> (Popovici, 1995)
                                        </td></tr><tr><td rowspan="1" colspan="1">–</td><td rowspan="1" colspan="1">Body short (&lt;1.6 mm) (♀ L=1.21–1.56 mm, a=20–25.5, b=3.0–5.0, c=60.5–92.5, c’=0.5–0.7, V=44–49%, Odontostyle=40–45 μm; ♂ L=1.31–1.53 mm, a=22.5–28, b=4.3–5.1, c=49–71.5, c’=0.5–0.9, Odontostyle=39–44 μm, Spicules=49–61 μm) (Iran)</td><td rowspan="1" colspan="1"><italic><tp:taxon-name>Enchodelus babakicus</tp:taxon-name></italic> (Pedram et al., 2009)
                                        </td></tr><tr><td rowspan="1" colspan="1">4</td><td rowspan="1" colspan="1">Uterus short (1–2 times corresponding body diam.) (♀ L=1.38–1.92 mm, a=19–32, b=4.0–6.2, c=55–91, c’=0.5–0.7, V=37–47%, Odontostyle=37–44 μm; ♂L=0.94–2.16 mm, a=19–39, b=3.6–6.0, c=41–100, c’=0.6–0.9, Odontostyle=24–33 µm, Spicules=46–70 µm) (Holarctic region)</td><td rowspan="1" colspan="1"><italic><tp:taxon-name>Enchodelus macrodorus</tp:taxon-name></italic> (de Man, 1880) Thorne, 1939)
                                        </td></tr><tr><td rowspan="1" colspan="1">–</td><td rowspan="1" colspan="1">Uterus long(&gt; 2 times corresponding body diam.)</td><td rowspan="1" colspan="1">5</td></tr><tr><td rowspan="1" colspan="1">5</td><td rowspan="1" colspan="1">Body length &lt;1.3 mm; (♀ L=0.94–1.29 mm, a=19–28, b=3.5–5.6, c=47–73, c’=0.5–1.0, V=43–55%, Odontostyle=37–45 μm; ♂ L=1.24–1.28 mm, a=26–37, b=4.6–4.8, c=52–54, c’=0.7–0.8, Odontostyle=38–40 μm, Spicules = 45–50 μm) (India, Korea)</td><td rowspan="1" colspan="1"><italic><tp:taxon-name>Enchodelus microdoroides</tp:taxon-name></italic> (Baqri &amp; Jairajpuri, 1974)
                                        </td></tr><tr><td rowspan="1" colspan="1">–</td><td rowspan="1" colspan="1">Body length &gt;1.5 mm</td><td rowspan="1" colspan="1">6</td></tr><tr><td rowspan="1" colspan="1">6</td><td rowspan="1" colspan="1">Dorsal cell mass near cardia present. (♀ L=1.59–1.87 mm, a=21.1–28.6, b=4.3–5.3, c=55.3–87.5, c’=0.5–0.7, V=41.7–49.7%, Odontostyle=39.5–47 μm) (Romania)</td><td rowspan="1" colspan="1"><italic><tp:taxon-name>Enchodelus carpaticus</tp:taxon-name></italic> (Ciobanu et al., 2010)
                                        </td></tr><tr><td rowspan="1" colspan="1">–</td><td rowspan="1" colspan="1">Dorsal cell mass near cardia absent</td><td rowspan="1" colspan="1">7</td></tr><tr><td rowspan="1" colspan="1">7</td><td rowspan="1" colspan="1">Lip region narrow &lt; 18 µm, males present (♀ L=1.57–2 mm, a=21.6–33.1, b=4.4–5.7, c=45.8–70.3, c’=0.6–0.9, V=45–51%, Odontostyle=38–43 µm; ♂ L=1.49–1.79 mm, a=19.6–29.8, b=4.4–5.4, c=46.4–58.9, c’=0.7–0.8, Odontostyle=39–44.5 µm, Spicules=65–74 μm) (Russia – Severnaya Zemlya Archipelago)</td><td rowspan="1" colspan="1"><italic><tp:taxon-name>Enchodelus makarovae</tp:taxon-name></italic> sp. n.
                                        </td></tr><tr><td rowspan="1" colspan="1">–</td><td rowspan="1" colspan="1">Lip region wide, &gt; 19 μm, males absent (♀ L=1.54–2.5 mm, a=20.3–25.9, b=4.0–6.0, c=40–104, c’=0.4–0.8, V=40–49%, Odontostyle=43–51 μm) (Greenland, Spain, Albania, Iran, Russia – Putorana Plateau)</td><td rowspan="1" colspan="1"><italic><tp:taxon-name>Enchodelus groenlandicus</tp:taxon-name></italic> (Ditlevsen, 1927)
                                        </td></tr><tr><td rowspan="1" colspan="1"/></tr></tbody></table></table-wrap></sec></tp:treatment-sec><tp:treatment-sec><!--Section generated to contain objects referenced in tp:taxon-treatment.--><table-wrap position="float" orientation="portrait" id="T1"><label>Table 1.</label><caption><p>Distribution of <italic><tp:taxon-name>Enchodelus makarovae</tp:taxon-name></italic> sp. n. and <italic><tp:taxon-name>Enchodelus groenlandicus</tp:taxon-name></italic> in Arctic polar deserts.</p></caption><table><tbody><tr><td rowspan="1" colspan="1">Locality and samples
                                    </td><td rowspan="1" colspan="1">Type of landscape and vegetation
                                    </td><td rowspan="1" colspan="1">Abbreviation
                                    </td><td rowspan="1" colspan="1">Nematode species
                                    </td></tr><tr><td rowspan="1" colspan="1">Bol’shevik Island Severnaya Zemlya Archipelago <named-content xmlns:xlink="http://www.w3.org/1999/xlink" content-type="dwc:verbatimCoordinates" xlink:type="simple">78°12'N, 103°17'E</named-content>
                                    </td><td rowspan="1" colspan="1">Polygonal polar desert</td><td rowspan="1" colspan="1"/><td rowspan="1" colspan="1"><italic><tp:taxon-name>Enchodelus makarovae</tp:taxon-name></italic> sp. n.
                                    </td></tr><tr><td rowspan="1" colspan="1">Site 1Collected on 09.08.1997</td><td rowspan="1" colspan="1"/><td rowspan="1" colspan="1"/><td rowspan="1" colspan="1"/></tr><tr><td rowspan="1" colspan="1">Sample № 2</td><td rowspan="1" colspan="1"><italic><tp:taxon-name>Alopecurus alpinus</tp:taxon-name></italic> Sm.
                                    </td><td rowspan="1" colspan="1">AA</td><td rowspan="1" colspan="1">3♀ 1♂</td></tr><tr><td rowspan="1" colspan="1">Sample № 3</td><td rowspan="1" colspan="1"><italic><tp:taxon-name>Gymnomitrium coraloides</tp:taxon-name></italic> Nees.
                                    </td><td rowspan="1" colspan="1">GC</td><td rowspan="1" colspan="1">1♀ 1♂</td></tr><tr><td rowspan="1" colspan="1">Site 2Collected on 13.08.2000</td><td rowspan="1" colspan="1"/><td rowspan="1" colspan="1"/><td rowspan="1" colspan="1"/></tr><tr><td rowspan="1" colspan="1">Samples № 6, 8 and 9</td><td rowspan="1" colspan="1"><italic><tp:taxon-name>Gymnomitrium coraloides</tp:taxon-name></italic> and <italic><tp:taxon-name>Lopadium</tp:taxon-name></italic> sp.
                                    </td><td rowspan="1" colspan="1">GC &amp; L</td><td rowspan="1" colspan="1">4♀ 3♂</td></tr><tr><td rowspan="1" colspan="1">Sample № 13</td><td rowspan="1" colspan="1">Black crust with a small tuft <italic><tp:taxon-name>Deshampsia borealis</tp:taxon-name></italic> (Trautv.) Roshev.
                                    </td><td rowspan="1" colspan="1">DB</td><td rowspan="1" colspan="1">1♂</td></tr><tr><td rowspan="1" colspan="1">Sample № 7</td><td rowspan="1" colspan="1">Black crust</td><td rowspan="1" colspan="1">BC</td><td rowspan="1" colspan="1">2 J<sub>1</sub>
                                    </td></tr><tr><td rowspan="1" colspan="1">Putorana Plateau Taymyr Peninsula<named-content xmlns:xlink="http://www.w3.org/1999/xlink" content-type="dwc:verbatimCoordinates" xlink:type="simple">69°09'N, 91°52'E</named-content>
                                    </td><td rowspan="1" colspan="1">Polygonal nival desert</td><td rowspan="1" colspan="1"/><td rowspan="1" colspan="1"><italic><tp:taxon-name>Enchodelus groenlandicus</tp:taxon-name></italic> 
                                    </td></tr><tr><td rowspan="1" colspan="1">750 m a.s.lCollected on 3.08.1996</td><td rowspan="1" colspan="1"/><td rowspan="1" colspan="1"/><td rowspan="1" colspan="1"/></tr><tr><td rowspan="1" colspan="1">Sample № 7</td><td rowspan="1" colspan="1">Old <italic><tp:taxon-name>Deshampsia borealis</tp:taxon-name></italic> tuft with <italic><tp:taxon-name>Gymnomitrium corralioides</tp:taxon-name></italic> and <italic><tp:taxon-name>Cladonia</tp:taxon-name></italic> sp.
                                    </td><td rowspan="1" colspan="1">DB, GC, C</td><td rowspan="1" colspan="1">3♀</td></tr><tr><td rowspan="1" colspan="1">Samples № 9 and 10</td><td rowspan="1" colspan="1">Large green <italic><tp:taxon-name>Deshampsia borealis</tp:taxon-name></italic> tuft
                                    </td><td rowspan="1" colspan="1">DB<sub>1</sub>
                                    </td><td rowspan="1" colspan="1">7♀</td></tr></tbody></table></table-wrap><table-wrap position="float" orientation="portrait" id="T3"><label>Table 3.</label><caption><p>Pharyngeal characters of <italic><tp:taxon-name>Enchodelus makarovae</tp:taxon-name></italic> sp. n. and <italic><tp:taxon-name>Enchodelus groenlandicus</tp:taxon-name></italic>. For abbreviations see (*) <xref ref-type="bibr" rid="B17">Loof and Coomans (1970)</xref> and (**) <xref ref-type="bibr" rid="B3">Andrássy 1998</xref>. All data are given in percent.</p></caption><table><tbody><tr><th rowspan="1" colspan="1"/><th rowspan="1" colspan="6"><italic><tp:taxon-name>Enchodelus makarovae</tp:taxon-name></italic> sp. n.</th><th rowspan="1" colspan="2"><italic><tp:taxon-name>Enchodelus groenlandicus</tp:taxon-name></italic></th></tr><tr><th rowspan="1" colspan="1"/><th rowspan="1" colspan="6">Bol’shevik Island</th><th rowspan="1" colspan="2">Putorana Plateau</th></tr><tr><td rowspan="1" colspan="1">Characters</td><td rowspan="1" colspan="2">GC&amp;L</td><td rowspan="1" colspan="2">GC</td><td rowspan="1" colspan="1">AA</td><td rowspan="1" colspan="1">DB</td><td rowspan="1" colspan="1">DB1</td><td rowspan="1" colspan="1">DB, GC, C</td></tr><tr><td rowspan="1" colspan="1"/><td rowspan="1" colspan="1">females</td><td rowspan="1" colspan="1">males</td><td rowspan="1" colspan="1">female</td><td rowspan="1" colspan="1">male</td><td rowspan="1" colspan="1">females</td><td rowspan="1" colspan="1">male</td><td rowspan="1" colspan="1">females</td><td rowspan="1" colspan="1">females</td></tr><tr><td rowspan="1" colspan="1">DN=D</td><td rowspan="1" colspan="1">69, 70,70</td><td rowspan="1" colspan="1">69, 67, 70</td><td rowspan="1" colspan="1">71</td><td rowspan="1" colspan="1">70</td><td rowspan="1" colspan="1">72, 71</td><td rowspan="1" colspan="1">69</td><td rowspan="1" colspan="1">64-71 (n=7)</td><td rowspan="1" colspan="1">62, 60</td></tr><tr><td rowspan="1" colspan="1">S1N1*</td><td rowspan="1" colspan="1"/><td rowspan="1" colspan="1">76</td><td rowspan="1" colspan="1">77</td><td rowspan="1" colspan="1"/><td rowspan="1" colspan="1"/><td rowspan="1" colspan="1"/><td rowspan="1" colspan="1">75-80 (n=5)</td><td rowspan="1" colspan="1">72, 70</td></tr><tr><td rowspan="1" colspan="1">S1N2*</td><td rowspan="1" colspan="1"/><td rowspan="1" colspan="1"/><td rowspan="1" colspan="1">78</td><td rowspan="1" colspan="1"/><td rowspan="1" colspan="1"/><td rowspan="1" colspan="1"/><td rowspan="1" colspan="1">76</td><td rowspan="1" colspan="1"/></tr><tr><td rowspan="1" colspan="1">S2N1*</td><td rowspan="1" colspan="1">86, 87, 86</td><td rowspan="1" colspan="1">85, 87, 87</td><td rowspan="1" colspan="1">87</td><td rowspan="1" colspan="1"/><td rowspan="1" colspan="1">87, 88</td><td rowspan="1" colspan="1">86</td><td rowspan="1" colspan="1">85-87 (n=7)</td><td rowspan="1" colspan="1">84, 81</td></tr><tr><td rowspan="1" colspan="1">S2N2*</td><td rowspan="1" colspan="1">87, 87, 86</td><td rowspan="1" colspan="1">84, 87, 87</td><td rowspan="1" colspan="1">88</td><td rowspan="1" colspan="1"/><td rowspan="1" colspan="1">88, 89</td><td rowspan="1" colspan="1">86</td><td rowspan="1" colspan="1">85-88 (n=7)</td><td rowspan="1" colspan="1">84, 81</td></tr><tr><td rowspan="1" colspan="1">AS1**</td><td rowspan="1" colspan="1"/><td rowspan="1" colspan="1">18</td><td rowspan="1" colspan="1">21</td><td rowspan="1" colspan="1"/><td rowspan="1" colspan="1"/><td rowspan="1" colspan="1"/><td rowspan="1" colspan="1">15-35 (n=5)</td><td rowspan="1" colspan="1">26, 24</td></tr><tr><td rowspan="1" colspan="1">AS2**</td><td rowspan="1" colspan="1"/><td rowspan="1" colspan="1"/><td rowspan="1" colspan="1">26</td><td rowspan="1" colspan="1"/><td rowspan="1" colspan="1"/><td rowspan="1" colspan="1"/><td rowspan="1" colspan="1">17</td><td rowspan="1" colspan="1"/></tr><tr><td rowspan="1" colspan="1">PS2**</td><td rowspan="1" colspan="1">55, 57, 53</td><td rowspan="1" colspan="1">53, 60, 56</td><td rowspan="1" colspan="1">55</td><td rowspan="1" colspan="1"/><td rowspan="1" colspan="1">55, 58</td><td rowspan="1" colspan="1">55</td><td rowspan="1" colspan="1">52-60 (n=7)</td><td rowspan="1" colspan="1">56, 54</td></tr><tr><td rowspan="1" colspan="1">PS2**</td><td rowspan="1" colspan="1">59, 56, 52</td><td rowspan="1" colspan="1">49, 59, 55</td><td rowspan="1" colspan="1">56</td><td rowspan="1" colspan="1"/><td rowspan="1" colspan="1">56, 61</td><td rowspan="1" colspan="1">54</td><td rowspan="1" colspan="1">53-60 (n=7)</td><td rowspan="1" colspan="1">58, 53</td></tr></tbody></table></table-wrap></tp:treatment-sec><ref-list><ref id="B11"><mixed-citation xmlns:xlink="http://www.w3.org/1999/xlink" xlink:type="simple"><person-group><name name-style="western"><surname>Ditlevsen</surname><given-names>H</given-names></name></person-group> (<year>1927</year>)<article-title> Free-living nematodes from Greenland. Meddel. om Gronland, Københ.</article-title><source>, </source><volume>23</volume>: <fpage>157</fpage>-<lpage>198</lpage>.</mixed-citation></ref><ref id="B14"><mixed-citation xmlns:xlink="http://www.w3.org/1999/xlink" xlink:type="simple"><person-group><name name-style="western"><surname>Guerrero</surname><given-names>P</given-names></name><name name-style="western"><surname>Liébanas</surname><given-names>G</given-names></name><name name-style="western"><surname>Peña-Santiago</surname><given-names>R</given-names></name></person-group> (<year>2008</year>)<article-title> Nematodes of the order Dorylaimida from Andalucía Oriental, Spain. The genus <italic>Enchodelus</italic> Thorne, 1939. 2. Description of three known species with rounded tail and long odontostyle.</article-title><source>Nematology </source><volume>10</volume>: <fpage>451</fpage>-<lpage>470</lpage>. doi: <ext-link ext-link-type="uri" xlink:href="http://dx.doi.org/10.1163/156854108784513815" xlink:type="simple">10.1163/156854108784513815</ext-link></mixed-citation></ref><ref id="B4"><mixed-citation xmlns:xlink="http://www.w3.org/1999/xlink" xlink:type="simple"><person-group><name name-style="western"><surname>Andrássy</surname><given-names>I</given-names></name></person-group> (<year>2009a</year>)<source> Free-living nematodes of Hungary (Nematoda Errantia) III.</source><publisher-name>Pedozoologica Hungarica</publisher-name>, <publisher-loc>Budapest</publisher-loc>, <lpage>608</lpage> pp.</mixed-citation></ref><ref id="B19"><mixed-citation xmlns:xlink="http://www.w3.org/1999/xlink" xlink:type="simple"><person-group><name name-style="western"><surname>Pedram</surname><given-names>M</given-names></name><name name-style="western"><surname>Pourjam</surname><given-names>E</given-names></name><name name-style="western"><surname>Robbins</surname><given-names>R</given-names></name><name name-style="western"><surname>Ye</surname><given-names>W</given-names></name><name name-style="western"><surname>Peña-Santiago</surname><given-names>R</given-names></name></person-group> (<year>2011</year>)<article-title> Description of one new, and new data on two known, species of <italic>Enchodelus</italic> Thorne, 1939 (Dorylaimida: Nordiidae) from Iran.</article-title><source>Nematology </source><volume>13</volume>: <fpage>729</fpage>-<lpage>740</lpage>. doi: <ext-link ext-link-type="uri" xlink:href="http://dx.doi.org/10.1163/138855410X545786" xlink:type="simple">10.1163/138855410X545786</ext-link></mixed-citation></ref><ref id="B17"><mixed-citation xmlns:xlink="http://www.w3.org/1999/xlink" xlink:type="simple"><person-group><name name-style="western"><surname>Loof</surname><given-names>PAA</given-names></name><name name-style="western"><surname>Coomans</surname><given-names>A</given-names></name></person-group> (<year>1970</year>)<article-title> On the development and location of the oesophageal gland nuclei in the Dorylaimina</article-title>. <source> Proceedings IX International Nematology Symposium (Warsaw 1967) Zesz. probl. Postep. Nauk roln.</source><volume>92</volume>: <fpage>79</fpage>-<lpage>161</lpage>.</mixed-citation></ref><ref id="B3"><mixed-citation xmlns:xlink="http://www.w3.org/1999/xlink" xlink:type="simple"><person-group><name name-style="western"><surname>Andrássy</surname><given-names>I</given-names></name></person-group> (<year>1998</year>)<article-title> Once more: the oesophageal gland nuclei in the dorylaimoid nematodes.</article-title><source>Opuscula Zoologica Budapest </source><volume>31</volume>: <fpage>165</fpage>-<lpage>170</lpage>.</mixed-citation></ref><ref id="B5"><mixed-citation xmlns:xlink="http://www.w3.org/1999/xlink" xlink:type="simple"><person-group><name name-style="western"><surname>Andrássy</surname><given-names>I</given-names></name></person-group> (<year>2009b</year>)<article-title> Free-living nematodes from Albania, including of description of three new species.</article-title><source>Nematologia Mediterranea </source><volume>37</volume>: <fpage>73</fpage>-<lpage>88</lpage>.</mixed-citation></ref></ref-list></tp:taxon-treatment>
